# Supplementary material for: Developing methods for assessing abundance and distribution of European oysters (Ostrea edulis) using towed video
Source: PLoS One. 2017 Nov 15;12(11):e0187870. doi: 10.1371/journal.pone.0187870 (PMC5687756; doi:10.1371/journal.pone.0187870)
Supplement: S1 Table — (XLSX) [file pone.0187870.s001.xlsx]

## Sheet: Blad1
VIDEO OBSERVATIONS													FIELD OBSERVATIONS
Observer	Site	Transect	Section	Section number	ID	Project	Observation number	Living O. edulis	Dead O. edulis	No vegetation (parts of 8)	% vegetation cover		Living O. edulis	Dead O. edulis
1	Lokholmen	1	1	1	1	1	1	0	1	7.5	6.25		0	1
1	Lokholmen	1	2	2	2	1	1	3	5	6	25		3	3
1	Lokholmen	1	3	3	3	1	1	2	2	7	12.5		1	2
1	Lokholmen	1	4	4	4	1	1	4	3	4	50		3	1
1	Lokholmen	1	5	5	5	1	1	0	0	6	25		0	0
1	Lokholmen	2	1	6	6	1	1	1	2	7	12.5		2	4
1	Lokholmen	2	2	7	7	1	1	0	1	7	12.5		1	7
1	Lokholmen	2	3	8	8	1	1	0	4	7	12.5		1	4
1	Lokholmen	2	4	9	9	1	1	14	5	6	25		16	11
1	Lokholmen	2	5	10	10	1	1	25	9	4	50		40	7
1	Langholmen	6	1	11	11	1	1	0	1	4	50		0	1
1	Langholmen	6	2	12	12	1	1	0	2	6.5	18.75		2	1
1	Langholmen	6	3	13	13	1	1	1	1	6.5	18.75		2	0
1	Langholmen	6	4	14	14	1	1	0	2	7	12.5		0	0
1	Langholmen	6	5	15	15	1	1	0	1	7	12.5		0	1
1	Gasholmen	9	1	16	16	1	1	0	5	7	12.5		2	4
1	Gasholmen	9	2	17	17	1	1	1	0	7	12.5		1	2
1	Gasholmen	9	3	18	18	1	1	0	8	6	25		2	10
1	Gasholmen	9	4	19	19	1	1	0	1	7	12.5		0	3
1	Gasholmen	9	5	20	20	1	1	0	2	7.5	6.25		0	2
1	Gasholmen	10	1	21	21	1	1	19	8	7.5	6.25		26	15
1	Gasholmen	10	2	22	22	1	1	12	5	7.5	6.25		11	9
1	Gasholmen	10	3	23	23	1	1	1	2	7.5	6.25		6	8
1	Gasholmen	10	4	24	24	1	1	0	4	5.5	31.25		2	3
1	Gasholmen	10	5	25	25	1	1	4	5	5	37.5		1	6
1	Lokholmen	1	1	1	1	1	2	0	1	7.5	6.25		0	1
1	Lokholmen	1	2	2	2	1	2	5	5	6.5	18.75		3	3
1	Lokholmen	1	3	3	3	1	2	5	3	6	25		1	2
1	Lokholmen	1	4	4	4	1	2	5	3	4.5	43.75		3	1
1	Lokholmen	1	5	5	5	1	2	0	0	5.5	31.25		0	0
1	Lokholmen	2	1	6	6	1	2	0	2	7.5	6.25		2	4
1	Lokholmen	2	2	7	7	1	2	0	2	7.5	6.25		1	7
1	Lokholmen	2	3	8	8	1	2	0	3	7	12.5		1	4
1	Lokholmen	2	4	9	9	1	2	18	7	5	37.5		16	11
1	Lokholmen	2	5	10	10	1	2	33	8	4.5	43.75		40	7
1	Langholmen	6	1	11	11	1	2	0	1	4.5	43.75		0	1
1	Langholmen	6	2	12	12	1	2	1	4	7	12.5		2	1
1	Langholmen	6	3	13	13	1	2	0	1	6	25		2	0
1	Langholmen	6	4	14	14	1	2	0	1	6.5	18.75		0	0
1	Langholmen	6	5	15	15	1	2	0	1	6.5	18.75		0	1
1	Gasholmen	9	1	16	16	1	2	2	4	6.5	18.75		2	4
1	Gasholmen	9	2	17	17	1	2	1	0	6.5	18.75		1	2
1	Gasholmen	9	3	18	18	1	2	2	6	5	37.5		2	10
1	Gasholmen	9	4	19	19	1	2	0	0	7	12.5		0	3
1	Gasholmen	9	5	20	20	1	2	1	1	7.5	6.25		0	2
1	Gasholmen	10	1	21	21	1	2	21	9	7.5	6.25		26	15
1	Gasholmen	10	2	22	22	1	2	15	6	7	12.5		11	9
1	Gasholmen	10	3	23	23	1	2	2	1	7	12.5		6	8
1	Gasholmen	10	4	24	24	1	2	1	4	5	37.5		2	3
1	Gasholmen	10	5	25	25	1	2	4	6	4.5	43.75		1	6
1	Lokholmen	3	1	26	1	2	1	0	1	7	12.5		0	1
1	Lokholmen	3	2	27	2	2	1	0	0	7.75	3.125		1	1
1	Lokholmen	3	3	28	3	2	1	7	3	6	25		5	6
1	Lokholmen	3	4	29	4	2	1	17	6	4	50		23	7
1	Lokholmen	3	5	30	5	2	1	1	0	5	37.5		1	1
1	Lokholmen	4	1	31	6	2	1	1	3	7	12.5		0	8
1	Lokholmen	4	2	32	7	2	1	2	3	7	12.5		0	4
1	Lokholmen	4	3	33	8	2	1	10	6	6.5	18.75		21	3
1	Lokholmen	4	4	34	9	2	1	6	4	5.5	31.25		8	1
1	Lokholmen	4	5	35	10	2	1	8	2	5	37.5		8	4
1	Langholmen	7	1	36	11	2	1	5	2	3	62.5		10	3
1	Langholmen	7	2	37	12	2	1	8	3	4	50		5	3
1	Langholmen	7	3	38	13	2	1	2	0	5	37.5		4	1
1	Langholmen	7	4	39	14	2	1	0	1	6.5	18.75		0	1
1	Langholmen	7	5	40	15	2	1	0	2	6	25		0	0
1	Gasholmen	11	1	41	16	2	1	0	1	7	12.5		1	2
1	Gasholmen	11	2	42	17	2	1	0	1	7.5	6.25		1	3
1	Gasholmen	11	3	43	18	2	1	1	4	7.5	6.25		3	10
1	Gasholmen	11	4	44	19	2	1	0	6	6.5	18.75		1	3
1	Gasholmen	11	5	45	20	2	1	0	0	7.5	6.25		0	2
1	Lokholmen	3	1	26	1	2	2	1	0	7.25	9.375		0	1
1	Lokholmen	3	2	27	2	2	2	0	2	7.75	3.125		1	1
1	Lokholmen	3	3	28	3	2	2	8	3	7	12.5		5	6
1	Lokholmen	3	4	29	4	2	2	26	1	4.5	43.75		23	7
1	Lokholmen	3	5	30	5	2	2	4	4	5.5	31.25		1	1
1	Lokholmen	4	1	31	6	2	2	2	6	7	12.5		0	8
1	Lokholmen	4	2	32	7	2	2	2	3	7.5	6.25		0	4
1	Lokholmen	4	3	33	8	2	2	16	1	6.75	15.625		21	3
1	Lokholmen	4	4	34	9	2	2	11	3	6	25		8	1
1	Lokholmen	4	5	35	10	2	2	8	4	6.5	18.75		8	4
1	Langholmen	7	1	36	11	2	2	10	1	3.5	56.25		10	3
1	Langholmen	7	2	37	12	2	2	9	3	4	50		5	3
1	Langholmen	7	3	38	13	2	2	3	0	6	25		4	1
1	Langholmen	7	4	39	14	2	2	0	1	5.5	31.25		0	1
1	Langholmen	7	5	40	15	2	2	0	0	5	37.5		0	0
1	Gasholmen	11	1	41	16	2	2	0	2	7	12.5		1	2
1	Gasholmen	11	2	42	17	2	2	0	2	7	12.5		1	3
1	Gasholmen	11	3	43	18	2	2	1	7	7.25	9.375		3	10
1	Gasholmen	11	4	44	19	2	2	0	5	6	25		1	3
1	Gasholmen	11	5	45	20	2	2	0	0	7	12.5		0	2
1	Lokholmen	5	1	46	1	3	1	0	1	7.5	6.25		0	4
1	Lokholmen	5	2	47	2	3	1	1	3	7.75	3.125		1	5
1	Lokholmen	5	3	48	3	3	1	0	0	8	0		0	0
1	Lokholmen	5	4	49	4	3	1	4	0	5	37.5		3	1
1	Lokholmen	5	5	50	5	3	1	9	4	5	37.5		14	3
1	Langholmen	8	1	51	6	3	1	2	2	4	50		3	2
1	Langholmen	8	2	52	7	3	1	4	2	4	50		1	2
1	Langholmen	8	3	53	8	3	1	1	2	5	37.5		2	1
1	Langholmen	8	4	54	9	3	1	0	1	6.5	18.75		0	4
1	Langholmen	8	5	55	10	3	1	0	2	7.75	3.125		0	5
1	Gasholmen	12	1	56	11	3	1	2	1	7.5	6.25		5	2
1	Gasholmen	12	2	57	12	3	1	1	1	7.75	3.125		1	0
1	Gasholmen	12	3	58	13	3	1	0	2	7.75	3.125		0	2
1	Gasholmen	12	4	59	14	3	1	1	4	6	25		1	7
1	Gasholmen	12	5	60	15	3	1	1	6	6.5	18.75		5	9
1	Gasholmen	13	1	61	16	3	1	8	5	7.5	6.25		11	6
1	Gasholmen	13	2	62	17	3	1	0	2	5	37.5		0	4
1	Gasholmen	13	3	63	18	3	1	0	2	4.5	43.75		1	4
1	Gasholmen	13	4	64	19	3	1	1	2	4.5	43.75		2	6
1	Gasholmen	13	5	65	20	3	1	0	0	7.5	6.25		1	2
1	Lokholmen	5	1	46	1	3	2	0	2	7.75	3.125		0	4
1	Lokholmen	5	2	47	2	3	2	1	3	7.5	6.25		1	5
1	Lokholmen	5	3	48	3	3	2	0	0	7.75	3.125		0	0
1	Lokholmen	5	4	49	4	3	2	4	2	6	25		3	1
1	Lokholmen	5	5	50	5	3	2	10	2	4	50		14	3
1	Langholmen	8	1	51	6	3	2	2	2	4	50		3	2
1	Langholmen	8	2	52	7	3	2	0	4	4.5	43.75		1	2
1	Langholmen	8	3	53	8	3	2	1	4	5	37.5		2	1
1	Langholmen	8	4	54	9	3	2	0	3	6	25		0	4
1	Langholmen	8	5	55	10	3	2	0	2	7.5	6.25		0	5
1	Gasholmen	12	1	56	11	3	2	2	3	7.5	6.25		5	2
1	Gasholmen	12	2	57	12	3	2	1	1	7.75	3.125		1	0
1	Gasholmen	12	3	58	13	3	2	0	1	7.5	6.25		0	2
1	Gasholmen	12	4	59	14	3	2	0	5	7	12.5		1	7
1	Gasholmen	12	5	60	15	3	2	1	6	7	12.5		5	9
1	Gasholmen	13	1	61	16	3	2	7	4	7.5	6.25		11	6
1	Gasholmen	13	2	62	17	3	2	0	3	4.5	43.75		0	4
1	Gasholmen	13	3	63	18	3	2	0	2	4.5	43.75		1	4
1	Gasholmen	13	4	64	19	3	2	1	7	4	50		2	6
1	Gasholmen	13	5	65	20	3	2	1	0	7.75	3.125		1	2
2	Lokholmen	1	1	1	1	1	1	0	2	7.25	9.375		0	1
2	Lokholmen	1	2	2	2	1	1	5	1	6	25		3	3
2	Lokholmen	1	3	3	3	1	1	2	0	4	50		1	2
2	Lokholmen	1	4	4	4	1	1	7	0	1.5	81.25		3	1
2	Lokholmen	1	5	5	5	1	1	0	0	5.5	31.25		0	0
2	Lokholmen	2	1	6	6	1	1	1	1	7	12.5		2	4
2	Lokholmen	2	2	7	7	1	1	0	2	6.75	15.625		1	7
2	Lokholmen	2	3	8	8	1	1	1	2	7.5	6.25		1	4
2	Lokholmen	2	4	9	9	1	1	17	7	4.75	40.625		16	11
2	Lokholmen	2	5	10	10	1	1	28	7	3.75	53.125		40	7
2	Langholmen	6	1	11	11	1	1	0	1	4	50		0	1
2	Langholmen	6	2	12	12	1	1	1	1	6	25		2	1
2	Langholmen	6	3	13	13	1	1	1	2	6.75	15.625		2	0
2	Langholmen	6	4	14	14	1	1	0	0	6.75	15.625		0	0
2	Langholmen	6	5	15	15	1	1	0	1	6.5	18.75		0	1
2	Gasholmen	9	1	16	16	1	1	1	3	6.25	21.875		2	4
2	Gasholmen	9	2	17	17	1	1	1	1	6.75	15.625		1	2
2	Gasholmen	9	3	18	18	1	1	2	6	5.5	31.25		2	10
2	Gasholmen	9	4	19	19	1	1	0	1	6.75	15.625		0	3
2	Gasholmen	9	5	20	20	1	1	0	1	7.25	9.375		0	2
2	Gasholmen	10	1	21	21	1	1	18	9	7.25	9.375		26	15
2	Gasholmen	10	2	22	22	1	1	9	3	7.25	9.375		11	9
2	Gasholmen	10	3	23	23	1	1	1	1	6.75	15.625		6	8
2	Gasholmen	10	4	24	24	1	1	1	2	4	50		2	3
2	Gasholmen	10	5	25	25	1	1	3	2	4	50		1	6
2	Lokholmen	1	1	1	1	1	2	0	1	7	12.5		0	1
2	Lokholmen	1	2	2	2	1	2	3	2	6	25		3	3
2	Lokholmen	1	3	3	3	1	2	2	1	4.75	40.625		1	2
2	Lokholmen	1	4	4	4	1	2	3	1	1.5	81.25		3	1
2	Lokholmen	1	5	5	5	1	2	0	0	5.25	34.375		0	0
2	Lokholmen	2	1	6	6	1	2	1	2	5	37.5		2	4
2	Lokholmen	2	2	7	7	1	2	0	1	6.5	18.75		1	7
2	Lokholmen	2	3	8	8	1	2	0	2	5	37.5		1	4
2	Lokholmen	2	4	9	9	1	2	14	7	3.5	56.25		16	11
2	Lokholmen	2	5	10	10	1	2	24	5	3	62.5		40	7
2	Langholmen	6	1	11	11	1	2	0	1	3.5	56.25		0	1
2	Langholmen	6	2	12	12	1	2	2	1	5.75	28.125		2	1
2	Langholmen	6	3	13	13	1	2	0	1	6	25		2	0
2	Langholmen	6	4	14	14	1	2	0	1	6.5	18.75		0	0
2	Langholmen	6	5	15	15	1	2	0	1	5.75	28.125		0	1
2	Gasholmen	9	1	16	16	1	2	0	5	6	25		2	4
2	Gasholmen	9	2	17	17	1	2	0	0	6.5	18.75		1	2
2	Gasholmen	9	3	18	18	1	2	1	5	5.5	31.25		2	10
2	Gasholmen	9	4	19	19	1	2	0	0	6.5	18.75		0	3
2	Gasholmen	9	5	20	20	1	2	0	1	6.75	15.625		0	2
2	Gasholmen	10	1	21	21	1	2	15	9	6.5	18.75		26	15
2	Gasholmen	10	2	22	22	1	2	9	8	6.25	21.875		11	9
2	Gasholmen	10	3	23	23	1	2	2	3	6	25		6	8
2	Gasholmen	10	4	24	24	1	2	1	3	3.5	56.25		2	3
2	Gasholmen	10	5	25	25	1	2	1	2	3.5	56.25		1	6
2	Lokholmen	3	1	26	1	2	1	0	0	7	12.5		0	1
2	Lokholmen	3	2	27	2	2	1	1	0	7.5	6.25		1	1
2	Lokholmen	3	3	28	3	2	1	6	2	5	37.5		5	6
2	Lokholmen	3	4	29	4	2	1	16	4	3	62.5		23	7
2	Lokholmen	3	5	30	5	2	1	1	1	4.5	43.75		1	1
2	Lokholmen	4	1	31	6	2	1	1	1	6.75	15.625		0	8
2	Lokholmen	4	2	32	7	2	1	1	2	6.25	21.875		0	4
2	Lokholmen	4	3	33	8	2	1	14	5	6.5	18.75		21	3
2	Lokholmen	4	4	34	9	2	1	4	1	5.25	34.375		8	1
2	Lokholmen	4	5	35	10	2	1	6	3	6.25	21.875		8	4
2	Langholmen	7	1	36	11	2	1	2	4	3	62.5		10	3
2	Langholmen	7	2	37	12	2	1	5	3	4.5	43.75		5	3
2	Langholmen	7	3	38	13	2	1	2	0	4	50		4	1
2	Langholmen	7	4	39	14	2	1	0	1	6	25		0	1
2	Langholmen	7	5	40	15	2	1	0	1	4.75	40.625		0	0
2	Gasholmen	11	1	41	16	2	1	0	0	5.75	28.125		1	2
2	Gasholmen	11	2	42	17	2	1	0	1	7.25	9.375		1	3
2	Gasholmen	11	3	43	18	2	1	1	2	7	12.5		3	10
2	Gasholmen	11	4	44	19	2	1	0	3	6	25		1	3
2	Gasholmen	11	5	45	20	2	1	0	0	7.25	9.375		0	2
2	Lokholmen	3	1	26	1	2	2	0	0	6	25		0	1
2	Lokholmen	3	2	27	2	2	2	1	1	7	12.5		1	1
2	Lokholmen	3	3	28	3	2	2	5	3	4	50		5	6
2	Lokholmen	3	4	29	4	2	2	20	3	3	62.5		23	7
2	Lokholmen	3	5	30	5	2	2	1	2	3.5	56.25		1	1
2	Lokholmen	4	1	31	6	2	2	2	3	5.5	31.25		0	8
2	Lokholmen	4	2	32	7	2	2	1	3	6.5	18.75		0	4
2	Lokholmen	4	3	33	8	2	2	14	4	5.5	31.25		21	3
2	Lokholmen	4	4	34	9	2	2	6	4	5	37.5		8	1
2	Lokholmen	4	5	35	10	2	2	7	3	6.25	21.875		8	4
2	Langholmen	7	1	36	11	2	2	5	3	3.75	53.125		10	3
2	Langholmen	7	2	37	12	2	2	7	2	3.75	53.125		5	3
2	Langholmen	7	3	38	13	2	2	2	0	3.5	56.25		4	1
2	Langholmen	7	4	39	14	2	2	0	1	6.25	21.875		0	1
2	Langholmen	7	5	40	15	2	2	0	1	5.5	31.25		0	0
2	Gasholmen	11	1	41	16	2	2	0	0	6.75	15.625		1	2
2	Gasholmen	11	2	42	17	2	2	0	0	7	12.5		1	3
2	Gasholmen	11	3	43	18	2	2	2	4	7	12.5		3	10
2	Gasholmen	11	4	44	19	2	2	0	2	6.5	18.75		1	3
2	Gasholmen	11	5	45	20	2	2	0	0	6.75	15.625		0	2
2	Lokholmen	5	1	46	1	3	1	0	1	7.25	9.375		0	4
2	Lokholmen	5	2	47	2	3	1	1	1	7.5	6.25		1	5
2	Lokholmen	5	3	48	3	3	1	0	0	7.5	6.25		0	0
2	Lokholmen	5	4	49	4	3	1	2	1	4.25	46.875		3	1
2	Lokholmen	5	5	50	5	3	1	8	3	2.25	71.875		14	3
2	Langholmen	8	1	51	6	3	1	2	1	5.5	31.25		3	2
2	Langholmen	8	2	52	7	3	1	1	2	4	50		1	2
2	Langholmen	8	3	53	8	3	1	0	2	4.25	46.875		2	1
2	Langholmen	8	4	54	9	3	1	0	1	6	25		0	4
2	Langholmen	8	5	55	10	3	1	0	2	7.5	6.25		0	5
2	Gasholmen	12	1	56	11	3	1	1	3	7.5	6.25		5	2
2	Gasholmen	12	2	57	12	3	1	0	1	7.5	6.25		1	0
2	Gasholmen	12	3	58	13	3	1	0	2	7.25	9.375		0	2
2	Gasholmen	12	4	59	14	3	1	1	2	6.25	21.875		1	7
2	Gasholmen	12	5	60	15	3	1	2	6	6.5	18.75		5	9
2	Gasholmen	13	1	61	16	3	1	8	3	7.75	3.125		11	6
2	Gasholmen	13	2	62	17	3	1	0	1	5	37.5		0	4
2	Gasholmen	13	3	63	18	3	1	1	0	4.75	40.625		1	4
2	Gasholmen	13	4	64	19	3	1	1	3	3	62.5		2	6
2	Gasholmen	13	5	65	20	3	1	0	2	7.25	9.375		1	2
2	Lokholmen	5	1	46	1	3	2	0	0	6.75	15.625		0	4
2	Lokholmen	5	2	47	2	3	2	1	1	6.75	15.625		1	5
2	Lokholmen	5	3	48	3	3	2	0	0	7.25	9.375		0	0
2	Lokholmen	5	4	49	4	3	2	3	1	4	50		3	1
2	Lokholmen	5	5	50	5	3	2	9	4	3	62.5		14	3
2	Langholmen	8	1	51	6	3	2	1	2	5	37.5		3	2
2	Langholmen	8	2	52	7	3	2	1	3	3.25	59.375		1	2
2	Langholmen	8	3	53	8	3	2	0	1	6.25	21.875		2	1
2	Langholmen	8	4	54	9	3	2	0	1	7.25	9.375		0	4
2	Langholmen	8	5	55	10	3	2	0	2	7.5	6.25		0	5
2	Gasholmen	12	1	56	11	3	2	2	3	7.25	9.375		5	2
2	Gasholmen	12	2	57	12	3	2	0	1	7.25	9.375		1	0
2	Gasholmen	12	3	58	13	3	2	1	1	7.25	9.375		0	2
2	Gasholmen	12	4	59	14	3	2	0	3	6.25	21.875		1	7
2	Gasholmen	12	5	60	15	3	2	1	5	6.25	21.875		5	9
2	Gasholmen	13	1	61	16	3	2	8	3	7.5	6.25		11	6
2	Gasholmen	13	2	62	17	3	2	0	1	6	25		0	4
2	Gasholmen	13	3	63	18	3	2	1	1	6.25	21.875		1	4
2	Gasholmen	13	4	64	19	3	2	3	6	3.25	59.375		2	6
2	Gasholmen	13	5	65	20	3	2	0	1	7	12.5		1	2
